# Supplementary material for: Integrated Multi-Omics Profiling of Young Breast Cancer Patients Reveals a Correlation between Galactose Metabolism Pathway and Poor Disease-Free Survival
Source: Cancers (Basel). 2023 Sep 19;15(18):4637. doi: 10.3390/cancers15184637 (PMC10526161; doi:10.3390/cancers15184637)
Supplement: Supplementary file 1 [file cancers-15-04637-s001.zip]

Archive with 1 entries (1 files):
- cancers-2564956-supplementary.pdf
